# Supplementary material for: Selenium Yeast Alleviates Escherichia coli-Induced Endometritis in Goats Under High Cortisol Background
Source: Animals (Basel). 2025 Feb 27;15(5):693. doi: 10.3390/ani15050693 (PMC11899417; doi:10.3390/ani15050693)
Supplement: Supplementary file 1 [file animals-15-00693-s001.zip]

Archive with 1 entries (1 files):
- animals-3472915-supplementary.tif
